# Supplementary material for: Hydroides Gunnerus, 1768 (Annelida, Serpulidae) is feminine: a nomenclatural checklist of updated names
Source: Zookeys. 2017 Jan 3;(642):1–52. doi: 10.3897/zookeys.642.10443 (PMC5240528; doi:10.3897/zookeys.642.10443)
Supplement: Supplementary material 1 — Hydroides type-species data summary [file zookeys-642-001-s001.xlsx]

## Sheet: Sheet1
ID	Orig_spelling	Date	Author	subj_synonym	homonym	Sp_Inquirenda	Orig_genus	Recomb_link	Current_Aphia	Modification	Spelling_now	New_herein	Gender_brief	Orig_link	Orig_Aphia	name_category	variation	type locality	latitude	longitude
1	adamaformis	2009	Pillai	n			Hydroides	555194	555194	no change	adamaformis		common	555194	555194	adjective	invariant except neuter	Lucas Island (south west corner), near Dampier Archipelago, Kimberley region, Western Australia	-15.2167	124.517
2	affinis	1875	Marion	n		y	Eupomatus	383237	383237	no change	affinis		common	327894	327894	adjective	invariant except neuter	Golfe de Marseille, no further precision, but likely coastal at or near Ratonneau	43.2872	5.3143
3	alatalateralis	1962	Jones	n			Eupomatus	369228	369228	no change	alatalateralis		common	327895	327895	adjective	invariant except neuter	Port Royal, Jamaica, Caribbean Sea	17.9369	-76.8439
4	albiceps	1870	Grube	n			Serpula	130997	130997	no change	albiceps		noun in apposition	338098	338098	noun-in-app	invariant	Tor' (El Tor), Gulf of Suez, Red Sea, gazetteer 28.2365° 33.6130°	28.2365	33.613
5	amri	2015	Sun Wong etal	n			Hydroides	852781	852781	no change	amri		noun in apposition	852781	852781	acronym-noun	invariant	Bass Point south (south of Wollongong), NSW, Australia	-34.6033	150.895
6	ancorispina	1971	Pillai	n			Hydroides	328434	328434	no change	ancorispina		noun in apposition	328434	328434	noun-in-app	invariant	Wellawatte, Columbo, Sri Lanka, Indian Ocean, approx (gazetteer) 6.8746 79.8569	6.8746	79.8569
7	arnoldi	1918	Augener	n			Hydroides	338000	338000	no change	arnoldi		genitive	338000	338000	person-name-genitive	invariant	Reported as two worms from two collection sites, Lome, Togo (on a pier), 6.1410° 1.2807, and Isla Annobón, -1.4063° 5.6373°, both in Gulf of Guinea, West Africa. Augener describes each specimen separately. Only the Annobón specimen remains as an H. arnoldi	-1.4063	5.6373
8	augeneri	1973	Zibrowius	n			Hydroides	328435	328435	no change	augeneri		genitive	328435	328435	person-name-genitive	invariant	The locality "Malembe", in Zaire (now Democratic Republic of Congo) could not be found. A coastal georeference of -5.8763° 12.2830° was derived from "Vista", the only other named collection site in the former Zaire.	-5.8763	12.283
9	azorica	1972	Zibrowius	n			Hydroides	328436	328436	no change	azorica		fem adjective	328436	328436	placename-adject	gender-variable	shipwreck "Doria" east of Ponta Delgada port, île Sao Miguel, Açores (Azores), gazetteer estimate 37.7410° -25.6478°	37.741	-25.6478
10	bandaensis	1972	Zibrowius	n			Hydroides	369229	369229	no change	bandaensis		common	369229	369229	placename-adject	invariant except neuter	Banda Islands (exact location unknown), Banda Sea, Indonesia.	-4.525	129.909
11	bannerorum	1991	Bailey-Brock	n			Hydroides	328437	328437	no change	bannerorum		common	328437	328437	person-name-genitive	invariant	Type locality: near Banners Point (Kalaeloa) sewage outfall, near Peal Harbour, Oahu, Hawaii, USA, 21.2719° -158.1213°	21.2719	-158.121
12	basispinosus	1967	Straughan	maybe			Hydroides	881640	881640	basispinosa	basispinosa		fem adjective	328438	328438	adjective (with caveats)	gender-variable	Mouth of Ross River, Townsville, Queensland, Australia, -19.2569, 146.8494	-19.2569	146.849
13	bifurcatus	1913	Pixell	n			Hydroides	873900	873900	bifurcata	bifurcata		masc adjective	209949	209949	adjective	gender-variable	Minicoy/Maliku (as Minikoi), south Lakshadweep archipelago, north of the Maldive Islands	8.2854	73.0673
14	bisectus	1989	Imajima & ten Hove	n			Hydroides	880526	880526	bisecta (New)	bisecta	New	masc adjective	328440	328440	adjective	gender-variable	off Sesoko Marine Station, Okinawa, Japan.	26.6365	127.866
15	bispinosa	1910	Bush	n			Hydroides	421083	421083	no change	bispinosa		fem adjective	421083	421083	adjective	gender-variable	Bermuda. The Yale Peabody Museum type (syntype?) YPM IZ 001367.AN from Verrill Bermuda Expedition 1898, evidently has no further location data, but Castle Harbour is a collection site mentioned by Bush (1910).	32.3472	-64.6872
16	brachyacantha	1941	Rioja	n			Hydroides	328441	328441	no change	brachyacantha		noun in apposition	328441	328441	adjective	gender-variable	Marina Mazatlán, Mazatlán, Sinaloa, Gulf of California, Mexican Pacific coast, 23.2797° -106.4611°	23.2797	-106.461
17	bulbosus	1990	ten Hove	n			Hydroides	882354	882354	bulbosa (New)	bulbosa	New	masc adjective	328442	328442	adjective	gender-variable	Khor Ghubb 'Ali, Musandam Peninsula, Oman, Strait of Hormuz, in a sheltered bay at 18 m.	26.2633	56.3572
18	calopoma	1973	Zibrowius	n			Hydroides	369230	369230	no change	calopoma		noun in apposition	369230	369230	noun-in-app	invariant	Isla Tortuga, off Isla Annobón, Equatorial Guinea, Gulf of Guinea	-1.4055	5.6562
19	capensis	1972	Zibrowius	n			Hydroides	338003	338003	no change	capensis		common	338003	338003	placename-adject	invariant except neuter	Offshore from Lambert's Bay, north of Cape Town, western coast of South Africa.	-32.0833	17.9333
20	chilensis	1962	Hartmann-Schröder	n			Hydroides	328444	328444	no change	chilensis		common	328444	328444	placename-adject	invariant except neuter	Arica (coastal port city), Chile	-18.4815	-70.3333
21	crucigera	1863	Mörch	n			H. (Eucarphus)	333637	333637	no change	crucigera		fem adjective	338005	338005	adjective	gender-variable	Puntarenas, Gulf of Nicoya, Costa Rica Pacific coast (Mörch, 1863 as “oceano pacifico, juxta Puntarenas”).	9.9739	-84.833
22	dafnii	1978	Amoureux, Rullier & Fishelson	n			Eupomatus	369231	369231	no change	dafnii		common	327896	327896	person-name-genitive	invariant	Eilat, Gulf of Aqaba (of Eilat), Israel, Red Sea, on reef coral. The site is mapped by the authors, but not georeferenced	29.5266	34.9377
23	deleoni	2003	Bastida-Zavala & ten Hove	n			Hydroides	328445	328445	no change	deleoni		common	328445	328445	person-name-genitive	invariant	Punta San Juanico, Western coast of Baja California Sur, Mexico. Supplied georeference (26° 13′ N, 112° 13′ W, inland, ~26 km off target) is herein corrected to 26° 15′ 9″ N, 112° 28′ 33″ W.	26.2524	-112.476
24	dianthus	1873	Verrill	n			Serpula	131000	131000	no change	dianthus		noun in apposition	338096	338096	noun-in-app	invariant	Great Egg Harbor to New Haven and Cape Cod, USA Atlantic coast.	41.252	-72.9086
25	diplochone	1878	Grube	n		y	Serpula (Hydroides)	333639	333639	no change	diplochone		noun in apposition	338108	338108	noun-in-app	invariant	Askold Island, outer Peter the Great Gulf, N. Japan Sea. We infer this to be the type locality.	42.7333	132.333
26	dipoma	1861	Schmarda	n			Eupomatus	369232	369232	no change	dipoma		noun in apposition	327897	327897	noun-in-app	invariant	Cape of Good Hope	-34.3583	18.4725
27	dirampha	1863	Mörch	n			Hydroides (Eucarphus)	131001	131001	no change	dirampha		noun in apposition	338007	338007	noun-in-app	invariant	St. Thomas, United States Virgin Islands, Lesser Antilles (“in portu urbis St. Thomae Antillarum”), most likely the port town of Charlotte Amalie	18.34	-64.92
28	dolabrus	2016	Tovar-Hernández, Villalobos-Guerrero, Kupriyanova & Sun	n			Hydroides	851651	851651	no change	dolabrus		noun in apposition	851651	851651	noun-in-app	invariant	Mazatlan Marina, Mazatlan, Sinaloa, Gulf of California, Mexico	23.2798	-106.461
29	elegans	1883	Haswell	maybe			Eupomatus	131002	131002	no change	elegans		common	337981	337981	adjective	invariant	Port Jackson, NSW, Australia	-33.8456	151.262
30	elegantulus	1910	Bush	n			Eupomatus	873929	873929	elegantula	elegantula		masc adjective	327898	327898	adjective	gender-variable	Bermuda. The Holotype YPM IZ 001323.AN from Verrill Bermuda Expedition 1898, evidently has no further location data, but Castle Harbour is a collection site mentioned by Bush (1910).	32.3472	-64.6872
31	euplaeana	1822	Delle Chiaje	n		y	Sabella	381073	381073	no change	euplaeana		fem adjective	337955	337955	placename-adject	gender-variable	Naples, Italy, Tyrrhenian Sea, Mediterranean	40.7917	14.1869
32	exaltatus	1885	Marenzeller	n			Eupomatus	873938	873938	exaltata	exaltata		masc adjective	327899	327899	adjective	gender-variable	E end Eno-sima (Enoshima), Sagami Bay, Honshu, Japan	35.3008	139.484
33	exaltatus var. vesiculosus	1919	Fauvel	n		y	Hydroides	875068	875068	exaltata vesiculosa	exaltata vesiculosa		masc adjective	340967	340967	adjective	gender-variable	Gatavaké (Baie de Gatavaké), Mangareva Island, Mangareva/Gambier Islands, French Polynesia, S. Pacific.	-23.1188	-134.98
34	externispina	1967	Straughan	n			Hydroides	328446	328446	no change	externispina		fem adjective	328446	328446	noun-in-app	invariant	Heron Island, Queensland, Australia, collected close to the marine station by Dew (map in Straughan 1967), 23.4430° 151.9110° (map estimate).	-23.443	151.911
35	ezoensis	1934	Okuda	n			Hydroides	131003	131003	no change	ezoensis		common	131003	131003	placename-adject	invariant except neuter	Not fixed by author. Original records are from “Akkeshi, Muroran, and Oshoro”, which are widely separated places around the coast of Hokkaido Island, with the first two having marine stations.	43.0209	144.837
36	floridanus	1910	Bush	n			Eupomatus	369234	369234	floridana (New)	floridana	New	masc adjective	337982	337982	placename-adject	gender-variable	Perhaps Cape Fear. Unknown from Caribbean Sea or Florida. Ehlers (1887:286 records the locations as "Cape Dear Rio", and also "Inside fishing ground Cape Rear" but these are probably transcription errors as the placenames do not exist.	33.84	-77.96
37	furcifera	1878	Grube	n			Serpula	369235	369235	no change	furcifera		fem adjective	338104	338104	adjective	gender-variable	“Ubay, Pandanon”, Philippines. Ubay (10.0606° 124.4707°) is a small port on Bohol Island, with Pandanon Island (10.1779° 124.0839°) a small reef ~45 km to the west of Ubay.	10.0606	124.471
38	fusca	1976	Imajima	n			Hydroides	369236	369236	no change	fusca		fem adjective	369236	369236	adjective	gender-variable	Offshore east off northern tip of Tanegashima Island, Southwestern Japan, 80 m.	30.8225	131.133
39	fusicola	1863	Mörch	n			Hydroides (Eupomatus)	369237	369237	no change	fusicola		noun in apposition	338012	338012	noun-in-app	invariant	Japan unspecified (gazetteer)	37	138
40	gairacensis	1934	Augener	n			H. (Eupomatus)	369238	369238	no change	gairacensis		common	338013	338013	placename-adject	invariant except neuter	Gairaca, near Santa Marta, Atlantic coast of Colombia	11.3184	-74.1084
41	glandiferum	1941	Rioja	n			Hydroides	338016	338016	glandifera	glandifera		neuter adjective	882581	882581	adjective	gender-variable	Caleta (Playa Caleta), Acapulco, Mexico.	16.8313	-99.9031
42	glasbyi	2015	Sun, Wong, ten Hove, Hutchings, Williamson & Kupriyanova	n			Hydroides	852813	852813	no change	glasbyi		genitive	852813	852813	person-name-genitive	invariant	Fort Hill Wharf, Darwin, Northern Territory, Australia	-12.4714	130.847
43	gracilis	1905	Bush	n			Eupomatus	333640	333640	no change	gracilis		common	337983	337983	adjective	invariant except neuter	Pacific Grove, California	36.6236	-121.912
44	gradata	1967	Straughan	maybe			Hydroides	384604	384604	no change	gradata		fem adjective	384604	384604	adjective	gender-variable	Pretty Beach, Cairns, Queensland, Australia	-16.9021	145.766
45	helmatus	1921	Iroso	n			Eupomatus	131004	131004	helmata (New)	helmata	New	masc adjective	327900	327900	adjective	gender-variable	Unspecified Gulf of Naples (Golfo di Napoli), Italy.	40.8	14.2
46	heterocerus	1868	Grube	n			Serpula (Hydroides)	851900	851900	heterocera	heterocera		masc adjective	338099	338099	adjective	gender-variable	Red Sea, unspecified, perhaps northern	20.3	38.6
47	heterofurcata	1971	Pillai	n			Hydroides	328449	328449	no change	heterofurcata		fem adjective	328449	328449	adjective	gender-variable	near Talaimannar Pier, Sri Lanka, 4 m depth, approx (author map) 9.1079 79.7292	9.1079	79.7292
48	hexagona	1802	Bosc	n		y	Serpula	384606	384606	no change	hexagona		fem adjective	331845	331845	adjective	gender-variable	Charleston Harbour, Charleston, South Carolina, USA, gazetteer 32.8186° -79.9279°	32.8186	-79.9279
49	homoceros	1913	Pixell	n			Hydroides	131006	131006	no change	homoceros		noun in apposition	131006	131006	noun-in-app	invariant	Multiple Indian Ocean localities as the syntypes (as only one NHM specimen lot 1924.6.13.147) came from the Maldive area (specified as Miladumadulu Atoll and Minikoi), and from off Zanzibar.	6.02	73.19
50	huanghaiensis	2000	Sun & Yang	n			Hydroides	328450	328450	no change	huanghaiensis		common	328450	328450	placename-adject	invariant except neuter	Northern Yellow Sea, off the Chinese coast near Dalian.	39	122.117
51	humilis	1905	Bush	n			Eupomatus	369239	369239	no change	humilis		common	337984	337984	adjective	invariant except neuter	Guaymas, Gulf of California coast, Sonora state, Mexico. Bush provides no other details other than the name Guaymas (Mexico).	27.9087	-110.893
52	inermis	1933	Monro	n			Hydroides	338017	338017	no change	inermis		common	338017	338017	adjective	invariant except neuter	James Bay, Isla Santiago (was James Island), Galapagos, Ecuador	-0.1959	-90.8424
53	inornata	1960	Pillai	maybe			Hydroides	338018	338018	no change	inornata		fem adjective	338018	338018	adjective	gender-variable	Maha Alamba (not found, perhaps disused), "about a mile" from the Negombo Lagoon entrance (an aquatic research institute is nearby), north of Colombo, west coast of Sri Lanka.	7.1945	79.8392
54	kimberleyensis	2009	Pillai	n			Hydroides	555195	555195	no change	kimberleyensis		common	555195	555195	placename-adject	invariant except neuter	Off east side of Fenelon Island (main island of Institut Islands) at 6 m, Kimberley, Western Australia	-14.1167	125.717
55	lambecki	2002	Bastida-Zavala & ten Hove	n			Hydroides	328452	328452	no change	lambecki		genitive	328452	328452	person-name-genitive	invariant	Vaarsenbaai (cove), Boca Sami, Curacao, Netherlands Antilles.	12.15	-69
56	lirs	2015	Kupriyanova, Sun, ten Hove, Wong & Rouse	n			Hydroides	877990	877990	no change	lirs		noun in apposition	877990	877990	acronym-noun	invariant	Lizard Island (Queensland) (Front of reef between Bird and South Islands, Lizard Island, Queensland, Australia, -14.6978 145.4639	-14.6978	145.464
57	longispinosa	1976	Imajima	n			Hydroides	328453	328453	no change	longispinosa		fem adjective	328453	328453	adjective	gender-variable	Koniya, Amami-Oshima, Amami Islands, Southern Japan	28.1472	129.308
58	longistylaris	1980	Chen & Wu	n			Hydroides	328454	328454	no change	longistylaris		common	328454	328454	adjective	invariant except neuter	Shellfish farms, Zhangpu (Zhangzhou), Fujian Province, China.	24.4379	117.976
59	malleolaspina	1967	Straughan	n			Hydroides	369240	369240	no change	malleolaspina		noun in apposition	369240	369240	noun-in-app	invariant	Pialba, Hervey Bay, Queensland, Australia, -	-25.2747	152.834
60	microtis	1863	Mörch	n			Hydroides	333641	333641	no change	microtis		common	338008	338008	noun-in-app	invariant	N America Atlantic coast	44	-68
61	minax	1878	Grube	n			Serpula	131007	131007	no change	minax		common	338116	338116	adjective	invariant except neuter	Philippines unspecified	12	122
62	mongeslopezi	1958	Rioja	n			Hydroides	328456	328456	no change	mongeslopezi		common	328456	328456	person-name-genitive	invariant	On floating pumice, Playa Norte, Isla Santiaguillo, Veracruz, Gulf of Mexico	19.1634	-95.8502
63	monroi	1973	Zibrowius	n			Hydroides	328457	328457	no change	monroi		genitive	328457	328457	person-name-genitive	invariant	Pointe Noire, Congo, West Africa. Gazetteer estimated geolocation -4.7858° 11.8361°	-4.7858	11.8361
64	mucronata	1958	Rioja	n			Hydroides	328458	328458	no change	mucronata		fem adjective	328458	328458	adjective	gender-variable	Isla de Sacrificios, Veracruz, Gulf of Mexico.	19.1749	-96.0929
65	multispinosa	1885	Marenzeller	n			Hydroides	335316	335316	no change	multispinosa		fem adjective	335316	335316	adjective	gender-variable	Shore at Eno-sima (Enoshima), Sagami Bay, Honshu, Japan	35.2977	139.482
66	nanhaiensis	1981	Wu & Chen	n			Hydroides	328459	328459	no change	nanhaiensis		common	328459	328459	placename-adject	invariant except neuter	Xi River mouth, near Macao	22.0602	113.479
67	nigra	1971	Zibrowius	n			Hydroides	328460	328460	no change	nigra		fem adjective	328460	328460	adjective	gender-variable	Tabarka “au large de l'ile [Tabarka] et de la Pointe Meloula [4 km west]”, Tunisia, Mediterranean Sea, 36.9666°	36.9666	8.7588
68	nikae	2016	Sun et al	n			Hydroides	871949	871949	no change	nikae		genitive	871949	871949	person-name-genitive	invariant	Edithburgh Jetty, S Australia	-35.0848	137.749
69	nodosa	1967	Straughan	n			Hydroides	328461	328461	no change	nodosa		fem adjective	328461	328461	adjective	gender-variable	Tannum Sands, Gladstone, Queensland, Australia	-23.93	151.37
70	norvegica	1768	Gunnerus	n			Hydroides	131009	131009	no change	norvegica		fem adjective	131009	131009	placename-adject	gender-variable	Trøndelag region, Norway. Trondheimsfjord off Statsbygd is one of three locations	63.4687	10.011
71	novaepommeraniae	1925	Augener	n			Hydroides	131010	131010	no change	novaepommeraniae		genitive	338014	338014	placename-noun	invariant	“Hanam-Hafen” (Hannan or Garua Harbour), north coast of New Britain, Papua New Guinea.	-5.2833	150.033
72	ochotereana	1941	Rioja	n			Hydroides	369241	369241	no change	ochotereana		noun in apposition (Latinization error)	328462	328462	noun-in-app	invariant	La Aguada and La Quebrada beaches, Acapulco, Mexico.	16.8461	-99.9156
73	operculata	1929	Treadwell	n			Eupomatus	131011	131011	no change	operculata		fem adjective	337985	337985	adjective	gender-variable	Berbera, Somaliland, Gulf of Aden, 10.441° 45.0075° (map estimate).	10.441	45.0075
74	panamensis	2003	Bastida-Zavala & ten Hove	n			Hydroides	328464	328464	no change	panamensis		common	328464	328464	placename-adject	invariant except neuter	Paitilla Beach (Punta Paitilla), Panama City, Western Panama.	8.9733	-79.5183
75	parvus	1902	Treadwell	n			Eupomatus	876557	876557	parva	parva		masc adjective	337986	337986	adjective	gender-variable	West coast of Puerto Rico at both Boqueron Bay and nearby Mayaguez Harbour (station 6062, estimated 18.2°, -67.17°), as Treadwell had specimens from both locations. No geolocations appear to have been available for the various Fish Hawk ‘Porto Rico’ taxa reports. Syntypes (USNM 16173) in the Smithsonian National Museum of Natural History are recorded as from Boqueron Bay (Bahia de Boqueron).	18.0208	-67.1987
76	pectinatus	1844	Philippi	n		y	Eupomatus	393822	393822	pectinata	pectinata		fem adjective	337987	337987	adjective	gender-variable	Tyrrhenian Sea unspecified. Philippi’s Mediterranean work was only in western Italy, and he was based in Naples prior to 1844	40.8327	14.2358
77	perezi	1918	Fauvel	n			Hydroides	369242	369242	no change	perezi		genitive	209947	209947	person-name-genitive	invariant	Pearling banks (within 24°55'N - 25°10'N, 54°40'E - 55°10'E) dredged ~15 miles from the coast of Oman (currently near Dubai, UAE) (Fauvel 1918:329)	25.0417	54.9167
78	plateni	1867	Kinberg	n			Eupomatus	369242	369242	no change	plateni		genitive	327903	327903	placename-noun	invariant	Offshore off the La Plata (“prope ostium fluvii La Plata”) embayment, Argentina/Uruguay. The Eugenie berthed at Montevideo.	-35.3	-56.3
79	protulicola	1887	Benedict	n			Hydroides	338020	338020	no change	protulicola		noun in apposition	338020	338020	noun-in-app	invariant	Northeast off Cape Hatteras, North Carolina, USA, 86 m, 35.7°, -74.9083 (author)	35.7	-74.9083
80	pseudexaltatus	2009	Pillai	n			Hydroides	882697	882697	pseudexaltata	pseudexaltata		masc adjective	555208	555208	adjective	gender-variable	“Island off north east Heywood Island” Kimberley, Western Australia. The author’s given geolocation (15°05'S 124°25'E) is oceanic and clearly incorrect. The island north east of Heywood is the closely adjacent and much larger Jungulu Island.	-15.3167	124.349
81	pseudouncinata	1968	Zibrowius	n			Hydroides	131012	131012	no change	pseudouncinata		fem adjective	131012	131012	adjective	gender-variable	East off Île Gaby (also Degaby), Marseille, France, Mediterranean Sea (not in Zibrowius 1968, fide Zibrowius 1971: 708).	43.2776	5.3449
82	pseudouncinata africana	1971	Zibrowius	n			Hydroides	335489	335489	no change	pseudouncinata africana		fem adjective	335489	335489	placename-adject	gender-variable	Off Rio de Oro, Mauritania, Atlantic coast of Africa.	21.0833	-17.4
83	qiui	2015	Sun, Wong, ten Hove, Hutchings, Williamson & Kupriyanova	n			Hydroides	852783	852783	no change	qiui		common	852783	852783	person-name-genitive	invariant	East Arm Port, Darwin Harbour, Australia	-12.4917	130.883
84	ralumianus	1927	Augener	n			H. (Eupomatus)	209951	209951	ralumiana	ralumiana		masc adjective	338015	338015	placename-adject	gender-variable	“Ralum”, disused name for the site of a short-lived German marine station at Kokopu, Blanche Bay, New Britain in the Bismarck Archipelago of Papua New Guinea, estimated geolocaton -4.3371° 152.2674°	-4.3371	152.267
85	recta	1967	Straughan	n			Hydroides	328466	328466	no change	recta		fem adjective	328466	328466	adjective	gender-variable	Pretty Beach, north of Cairns, Queensland, Australia	-16.6111	145.532
86	recurvispina	1941	Rioja	n			Hydroides	328467	328467	no change	recurvispina		noun in apposition	328467	328467	noun-in-app	invariant	La Aguada, Acapulco, Mexico.	16.8398	-99.9009
87	rhombobulus	1980	Chen & Wu	n			Hydroides	882579	882579	rhombobula (New)	rhombobula	New	masc adjective	328468	328468	adjective	gender-variable	Dongshan, Fujian Province, China, 23.6689°, 117.3969° (map estimate)	23.6689	117.397
88	rostrata	1971	Pillai	n	y		Hydroides	328469	328469	no change	rostrata	Renamed	fem adjective	328469	328469	adjective	gender-variable	Types were collected at both Hikkaduwa and Wellawatte, Sri Lanka. These localities are separated by some considerable distance, but the holotype at NHM, 1968-148, is from Hikkaduwa, approx (gazeteer) 6.1324 80.1000	6.1324	80.1
89	salazarvallejoi	2002	Bastida-Zavala & ten Hove	n			Hydroides	328470	328470	no change	salazarvallejoi		genitive	328470	328470	person-name-genitive	invariant	Cabo de la Aguja, Santa Marta region, Colombia, Caribbean Sea.	11.304	-74.1937
90	sanctaecrucis	1863	Krøyer in Mörch, 1863	n			H. (Eucarphus)	333645	333645	no change	sanctaecrucis		genitive	338009	338009	placename-noun	invariant	Saint Croix (unspecified), Virgin Islands, Caribbean Sea.	17.6949	-64.7416
91	similis	1929	Treadwell	n			Eupomatus	369244	369244	no change	similis		common	327904	327904	adjective	invariant except neuter	Unspecified beyond a "Lower California" location on label (Baja California, Mexico), but perhaps more likely the Gulf of California than off the Pacific coast.	30	-115
92	similoides	2002	Bastida-Zavala & ten Hove	n			Hydroides	328471	328471	no change	similoides		common	328471	328471	adjective	invariant	La Parguera (jetty of marine institute), Isla Magueyes, Puerto Rico	17.97	-67.0463
93	simplidentatus	2009	Pillai	n			Hydroides	882648	882648	simplidentata	simplidentata		masc adjective	555209	555209	adjective	gender-variable	Unnamed reef north-west of (cf. author’s non-reef supplied geolocation which is east of) Buffon Island, Kimberley, Western Australia.	-14.9167	124.8
94	sinensis	1972	Zibrowius	n			Hydroides	328472	328472	no change	sinensis		common	328472	328472	placename-adject	invariant except neuter	Off Qingdao (as 'Tsindao'), China coast, northern Yellow Sea	36.0565	120.38
95	spongicola	1887	Benedict	n			Hydroides	338021	338021	no change	spongicola		noun in apposition	338021	338021	noun-in-app	invariant	West offshore from Venice, Florida, Gulf of Mexico, USA, 48 m.	27.0667	-83.3542
96	steinitzi	1972	Ben-Eliahu	n			Hydroides	131014	131014	no change	steinitzi		genitive	131014	131014	person-name-genitive	invariant	Sinai bank of Little Bitter Lake, Suez Canal, opposite Al-Kabrit on Egyptian bank.	30.2662	32.5066
97	stoichadon	1971	Zibrowius	n			Hydroides	131015	131015	no change	stoichadon		noun in apposition	131015	131015	placename-noun	invariant	Cap du Merlan, the south west corner of Parc Nacional de Port Cros (island), off the Mediterranean coast of France.	42.996	6.3718
98	tambalagamensis	1961	Pillai	n			Hydroides	328474	328474	no change	tambalagamensis		common	328474	328474	placename-adject	invariant except neuter	Nachchikuda, Tambalagam Lake (bay), eastern Sri Lanka.	8.5333	81.1667
99	tenhovei	2002	Bastida-Zavala & Leon-Gonzalez	n			Hydroides	328475	328475	no change	tenhovei		genitive	328475	328475	person-name-genitive	invariant	Cabo San Lazaro, western coast of Baja California Sur, Mexico.	24.7813	-112.29
100	trilobulus	1978	Chen & Wu	n			Hydroides	882593	882593	trilobula (New)	trilobula	New	masc adjective	328476	328476	adjective	gender-variable	Xisha Islands (unspecified further), South China Sea, of which Yongxing Island is the largest.	16.8833	112.283
101	trivesiculosus	1967	Straughan	n			Hydroides	882647	882647	trivesiculosa	trivesiculosa		masc adjective	328477	328477	adjective	gender-variable	Heron Island, Queensland coast, Australia, close to marine station	-23.443	151.911
102	trompi	2003	Bastida-Zavala & ten Hove	n			Hydroides	328478	328478	no change	trompi		genitive	328478	328478	person-name-genitive	invariant	Lower chamber wall & floor, Miraflores Locks, Panama Canal, Panama.	8.9967	-79.5964
103	tuberculata	1976	Imajima	n			Hydroides	871950	871950	no change	tuberculata		fem adjective	871950	871950	adjective	gender-variable	Urata (beach), Tanegashima (island), Southern Japan.	30.8233	131.041
104	uncinatus	1844	Philippi	n		y	Eupomatus	156135	156135	uncinata	uncinata		masc adjective	327905	327905	adjective	gender-variable	Unspecified Mediterranean, but can be narrowed to the Tyrrhenian Sea coast of Italy as Philippi’s activities were in western Italy, and plausibly to Naples as he was based there prior to 1844.	40.8327	14.2358
105	uniformis	1986	Imajima & ten Hove	n			Hydroides	369245	369245	no change	uniformis		common	369245	369245	adjective	invariant except neuter	Kesao, Guadalcanal, Solomon Islands	-9.25	159.667
106	vizagensis	1969	Lakshmana Rao	n			Hydroides	870503	870503	no change	vizagensis		common	870503	870503	placename-adject	invariant except neuter	Naval Base (off settlement panels), Visakhapatnam Harbour, east coast of India, Bay of Bengal.	17.6938	83.2739
107	xishaensis	1978	Chen & Wu	n			Hydroides	328480	328480	no change	xishaensis		common	328480	328480	placename-adject	invariant except neuter	Xisha Islands (unspecified further), South China Sea, of which Yongxing Island is the largest.	16.8833	112.283
